# Supplementary material for: The Role of Growth Factors in the Pathogenesis of Dengue: A Scoping Review
Source: Pathogens. 2022 Oct 13;11(10):1179. doi: 10.3390/pathogens11101179 (PMC9608673; doi:10.3390/pathogens11101179)
Supplement: Supplementary file 1 [file pathogens-11-01179-s001.zip]

Archive with 1 entries (1 files):
- pathogens-1903557-supplementary.pdf
